# Supplementary material for: Social Determinants of Stroke Hospitalization and Mortality in United States’ Counties
Source: J Clin Med. 2022 Jul 15;11(14):4101. doi: 10.3390/jcm11144101 (PMC9320068; doi:10.3390/jcm11144101)
Supplement: Supplementary file 1 [file jcm-11-04101-s001.zip]

Archive with 1 entries (1 files):
- jcm-1642615-supplementary.pdf
